# Supplementary material for: Lactobacilli spp.: real-time evaluation of biofilm growth
Source: BMC Microbiol. 2020 Mar 24;20:64. doi: 10.1186/s12866-020-01753-3 (PMC7092459; doi:10.1186/s12866-020-01753-3)
Supplement: Supplementary file 3 — Additional file 3 Table 3S. Comparison of whole genome expression between attached and detached phases of biofilm growth of L. plantarum at 48 h. and 35 transcripts differ – at 48 h. of growth in micro-fermenter (Supplementary Table 2). [file 12866_2020_1753_MOESM3_ESM.xlsx]

## Sheet: Sheet1
Synonym	locus_tag ATCC 14917	Name	Product	Expression Spatula_48h	Expression Microfermenter_48h	pValue Microfermenter_48h vs Spatula_48h	qValue Microfermenter_48h vs Spatula_48h	FC (S48|M48h)	Pathway
lp_1900	HMPREF0531_RS01855	-	membrane protein	138	2374	6.61007e-180	2.06102e-176	-17.2029
lp_2681	HMPREF0531_RS11660	gpd	glucose-6-phosphate 1-dehydrogenase	273	2106	7.02348e-05	0.00625692	-7.71429	Fermentation
lp_3352	HMPREF0531_RS12800	hsp3	small heat shock protein	133	922	1.92118e-21	1.99675e-18	-6.93233	Transcriptional Regulation
lp_0509	HMPREF0531_RS08950	-	hypothetical protein	76	485	8.90997e-20	6.94532e-17	-6.38158
lp_2994	HMPREF0531_RS09915	-	hypothetical protein	715	4554	2.81385e-06	0.0003988	-6.36923
lp_2987	HMPREF0531_RS09885	-	hypothetical protein	634	3707	5.80741e-08	1.4719e-05	-5.847
lp_2680	HMPREF0531_RS11665	-	membrane protein	89	504	2.12461e-14	9.46362e-12	-5.66292
lp_0737	HMPREF0531_RS03860	-	sigma 54 modulation protein/ribosomal protein S30EA	288	1608	6.9888e-06	0.000871644	-5.58333
lp_3170	HMPREF0531_RS10615	pmg9	phosphoglycerate mutase family protein	122	619	2.37492e-09	6.73182e-07	-5.07377	Fermentation
lp_2652	HMPREF0531_RS11790	-	nucleotide-binding protein, universal stress protein UspA family	90	450	3.53101e-11	1.2233e-08	-5
lp_0786	HMPREF0531_RS04090	clpP	endopeptidase Clp, proteolytic subunit	297	1390	0.000607476	0.0378822	-4.68013
lp_0309	HMPREF0531_RS08190	-	membrane protein	225	967	8.93735e-07	0.000174167	-4.29778
lp_1640	HMPREF0531_RS00795	rplS	50S ribosomal protein L19	109	459	5.66479e-08	1.4719e-05	-4.21101
lp_1880	HMPREF0531_RS15150	-	hypothetical protein	50	207	1.00952e-06	0.000185159	-4.14
lp_0899	HMPREF0531_RS04570	-	membrane protein	96	396	1.02294e-07	2.27823e-05	-4.125
lp_2062	HMPREF0531_RS02495	-	hypothetical protein	36	139	1.26905e-06	0.000219828	-3.86111
lp_1592	HMPREF0531_RS00570	rplU	50S ribosomal protein L21	384	1447	0.000239595	0.0173734	-3.76823
lp_2113	HMPREF0531_RS02725	-	hypothetical protein	76	285	2.18942e-06	0.000325077	-3.75
lp_1516	HMPREF0531_RS00260	rpmI	50S ribosomal protein L35	173	629	4.87701e-06	0.000633604	-3.63584
lp_3579	HMPREF0531_RS13640	spx5	RNA polymerase (RNAP)-binding regulatory protein, arsenate reductase (ArsC) family, Spx subfamily	86	304	1.03755e-05	0.00119817	-3.53488
lp_2224	HMPREF0531_RS03165	-	dithiol-disulfide isomerase, DsbA family,FrnE-like subfamily	101	340	0.000105598	0.00844243	-3.36634
lp_0358	HMPREF0531_RS08435	-	phospholipid-binding protein	90	292	6.4179e-05	0.00588559	-3.24444
lp_1160	HMPREF0531_RS05630	cspP	cold shock protein CspP	83	268	4.9362e-05	0.00466396	-3.22892
lp_0836	HMPREF0531_RS04325	spx1	RNA polymerase (RNAP)-binding regulatory protein, arsenate reductase (ArsC) family, Spx subfamily	190	610	0.000481834	0.0306604	-3.21053
lp_2061	HMPREF0531_RS02490	-	hypothetical protein	52	161	7.91502e-05	0.00667001	-3.09615
lp_2374	HMPREF0531_RS06040	upp	uracil phosphoribosyltransferase	113	349	0.000764987	0.0458698	-3.0885	Pyrimidine Nucleotide Biosynthesis
lp_0846	HMPREF0531_RS15245	-	hypothetical protein	151	455	0.000287407	0.0194812	-3.01325
lp_0725	HMPREF0531_RS03810	-	redox-sensitive transcription regulator	99	297	0.000826711	0.0477349	-3
lp_1879	HMPREF0531_RS01765	hbsU	DNA-binding protein	73	218	0.00027974	0.0193828	-2.9863
lp_0997	HMPREF0531_RS04950	cspC	cold shock protein CspC	182	543	0.000260602	0.0184672	-2.98352
lp_2516	HMPREF0531_RS15570	-	hypothetical protein	60	171	0.000414886	0.0275237	-2.85
lp_2112	HMPREF0531_RS15190	-	hypothetical protein	77	208	0.000794764	0.0467561	-2.7013
lp_2566	HMPREF0531_RS12045	-	hypothetical protein	141	311	0.00021035	0.015616	-2.20567
lp_1235	HMPREF0531_RS14745	-	hypothetical protein	72	22	4.38511e-05	0.00427274	3.27273
lp_1236	HMPREF0531_RS14750	-	hypothetical protein	65	19	2.62408e-05	0.00282134	3.42105
